# Supplementary material for: Data sources for precision public health of obesity: a scoping review, evidence map and use case in Queensland, Australia
Source: BMC Public Health. 2022 Mar 24;22:584. doi: 10.1186/s12889-022-12939-x (PMC8953390; doi:10.1186/s12889-022-12939-x)
Supplement: Supplementary file 3 — Additional file 3. [file 12889_2022_12939_MOESM3_ESM.xlsx]

## Sheet: SUPP TABLE 1
Supplementary File 3 (Table 1): Availability and quality of all designed data sources for obesity relevant to Queensland, Australia (n 33)
#	Name	Design type	Availability	Sample size	Frequency of collection	Latest collection
1	ABS: Census 2016	Survey	Public	~24M (~10m dwellings)	5yrs	2016	53
2	ABS: The 2018 Survey of Disability, Ageing and Carers (SDAC)	Survey	Public	65805	3yrs	2018	41
3	ABS: The Survey of Education and Work (SEW)	Survey	Public	36597	1yr	2020	43
4	ABS: The Labour Force (LFS) Survey	Survey	Public	22368	1mth	2021 (Aug)	54
5	ABS: The 2017-18 National Health Survey (NHS)	Survey	Public	21,000 (4,412*)	3yrs	2017-18	44	Y
6	ABS: The 2018–19 National Aboriginal and Torres Strait Islander Health Survey (NATSIHS)	Survey	Public	10,579 (1,909*)	2001, 2004-05, 2018-19	2018-19	48	Y
7	ABS: The 2014-15 National Aboriginal and Torres Strait Islander Social Survey (NATSISS)	Survey	Public	11178	6yrs	2014-15	40	Y
8	ABS: The 2012 Survey of Children’s Participation in Cultural and Leisure Activities	Survey	Public	7300	Once	2012	49	Y
9	ABS: The Multipurpose Household Survey (MPHS)	Survey	Public	13,300 (26,000 dwellings)	1yr	2018	67	Y
10	ABS: Recorded Crime Offenders	Administrative	Public	n/a	1yr	2019-20
11	ABS: Recorded Crime Victims	Administrative	Public	n/a	1yr	2020
12	ABS: Personal Safety Survey	Survey	Public	21242	4yrs	2016	47	Y
13	ABS: Consumer Price Index (CPI)	Index	Public	n/a	3mths	2021 (Jun)
14	ABS: Preschool Education 2020	Administrative	Public	n/a	1yr	2020
15	AIHW: The Specialist Homelessness Services (SHS)	Administrative	Public	n/a	3mths	2021
16	AIHW: The National Aged Care Data Clearinghouse (NACDC) (managed by AIHW)	Administrative	Governed	n/a	1yr	2020-21
17	AIHW: The 2010 Australian National Breastfeeding Infant Feeding Survey	Survey	Public	28,436 (5,881*)	Once	2010	51	Y
18	AIHW: Child Protection Collection	Administrative	Public	n/a	1yr	2018-19
19	Australian Government. Australian Early Development Census: AEDC	Survey	Public	61700	3yrs	2018	71	Y
20	Australian Government. Department of Education, Skills and Employment: International Student Data	Administrative	Public	n/a	1mth	2021 (Jul)
21	Australian Government. Department of Social Services (DSS): DSS Payment Demographic Data	Administrative	Public	n/a	3mths	2021 (Jun)
22	Australian Government. DSS, Australian Institute of Family Services and the ABS: LSAC	Survey	Public/Req	~10000	2yrs	2021	60	Y
23	Melbourne Institute : The HILDA Survey	Survey	Public/Req	~17,000	1yr	2019	56	Y
24	National Centre for Vocational Education Research Data (~40 datasets)	Administrative	Public	n/a	1yr	2020
25	NDIS: Participants numbers, Specialist Disability Accommodation and Supported Independent Living participants	Administrative	Public	n/a	3mths	2021 (Jun)
26	Queensland Government. Department of Education. Early Childhood Education and Care (ECEC): ECEC Census	Survey	Public	1.4M enrolments (3,188 services)*	1yr	2020	72	Y
27	Queensland Government. Department of Transport and Main Roads: Queensland Household Travel Surveys	Survey	Public	9,709 (4,701 households)*	1yr	2019-20	57	Y
28	Queensland Government: Queensland Health: Healthy Food Access Basket Survey	Survey	Governed	78 stores (68 food items)*	2010, 2014	2014	63	Y
29	Queensland Government: Queensland Health: Preventative health surveys	Survey	Public	12,536 adults, 2,505 children*	1yr	2020	58	Y
30	Queensland Government: Queensland Health: Queensland Infant Feeding Survey	Survey	Governed	1094*	2003, 2008, 2014	2014	64	Y
31	Queensland Government: Queensland Health. Statistical Services Branch: Perinatal Data Collection	Registry	Governed	n/a	1yr	2020-21
32	Queensland Government: Queensland Health: The Healthy Kids Queensland Survey	Survey	Governed	3,691 children (72 schools)	Once	2006	73	Y
33	Queensland Government. Queensland Treasury: Queensland Government Statistician’s Office. Retail Price Index	Index	Public	n/a	2013, 2015	2015
ABS, Australian Bureau of Statistics; AIHW, Australian Institute of Health and Welfare; AEDC, Australian Early Development Census; HILDA, Household, Income and Labour Dynamics in Australia; NDIS, National Disability Insurance Scheme *Queensland sample

## Sheet: SUPP TABLE 2
Supplementary File 3 (Table 2): Designed and organic data source (n 33) coverage of all determinants and sub-determinants of obesity relevant to Queensland, Australia
		Designed data sources																																			Organic data sources
		National (Australian) Government																								Indep.		State (Queensland) Government
Determinants of obesity		Census	SDAC	SEW	LFS	NHS	NATSIHS	NATSISS	Cultural	MPHS	Offenders	Victims	PSS	CPI	Preschool Ed.		SHS	NACDC	Feeding	Protection	AEDC	International	Payment	LSAC	NDIS	HILDA	NCVED	Basket	Prev.Hlth.	Infant	PDC	HKQ	Travel	ECEC Census	RPI		ieMR	Digital HW	Google Maps	Crime Map	MBS, PBS	TOTAL sources	# sources
Level I	Level II
Social	Housing	Yes	Yes	No	No	No	No	Yes	No	No	No	No	No	No	No		Yes	Yes	No	Yes	No	No	No	Yes	No	No	No	No	No	No	No	No	Yes	No	No		Yes	No	No	No	No	25 designed & 1 organic	8
	Income	Yes	No	No	No	No	No	Yes	No	No	No	No	No	No	No		No	No	No	No	No	No	Yes	Yes	No	Yes	No	No	No	No	No	No	No	No	No		Yes	No	No	No	No		6
	Marital status	Yes	No	No	No	No	No	No	No	No	No	No	No	No	No		No	Yes	No	No	No	No	Yes	Yes	No	Yes	No	No	No	No	Yes	No	No	No	No		Yes	No	No	No	No		7
	Ethnicity	Yes	No	No	No	No	No	Yes	Yes	No	Yes	No	Yes	No	Yes		Yes	Yes	No	Yes	No	Yes	Yes	Yes	Yes	Yes	Yes	No	No	No	Yes	Yes	No	Yes	No		Yes	No	No	No	No		19
	Child development	No	No	No	No	No	No	No	No	No	No	No	No	No	No		No	No	No	No	Yes	No	No	Yes	No	No	No	No	No	No	No	No	No	No	No		No	No	No	No	No		2
	Employment	Yes	No	Yes	Yes	No	No	Yes	Yes	Yes	No	No	Yes	No	No		No	No	No	No	No	No	No	Yes	No	Yes	Yes	No	No	Yes	No	No	No	Yes	No		Yes	No	No	No	No		13
	Education	Yes	No	Yes	No	No	No	Yes	No	No	No	No	No	No	Yes		No	No	No	No	No	Yes	No	Yes	No	Yes	Yes	No	No	Yes	No	Yes	No	Yes	No		Yes	No	No	No	No		12
	Family size/structure	Yes	No	No	No	No	No	No	Yes	No	No	No	No	No	No		No	No	No	No	No	No	No	Yes	No	Yes	No	No	No	No	No	No	Yes	No	No		No	No	No	No	No		5
	Religion	Yes	No	No	No	No	No	No	No	No	No	No	No	No	No		No	No	No	No	No	No	No	Yes	No	Yes	No	No	No	No	No	No	No	No	No		Yes	No	No	No	No		4
	Domestic violence and personal safety	No	No	No	No	No	No	Yes	No	No	Yes	Yes	Yes	No	No		Yes	No	No	Yes	No	No	No	Yes	No	No	No	No	No	No	No	No	No	No	No		Yes	No	No	No	No		8
Biomedical	Sex	Yes	Yes	Yes	Yes	Yes	Yes	Yes	Yes	Yes	Yes	Yes	Yes	No	No		Yes	Yes	No	No	No	No	Yes	Yes	No	Yes	Yes	No	Yes	No	Yes	Yes	Yes	No	No		Yes	Yes	No	No	No	28 designed & 3 organic	24
	Weight M, height M, weight status S	No	No	No	No	Yes	Yes	No	No	No	No	No	No	No	No		No	No	No	No	No	No	No	Yes	No	Yes	No	No	Yes	No	Yes	Yes	No	No	No		Yes	Yes	No	No	No		9
	Waist circumference	No	No	No	No	No	No	No	No	No	No	No	No	No	No		No	No	No	No	No	No	No	Yes	No	No	No	No	No	No	No	Yes	No	No	No		No	No	No	No	No		2
	Disability	Yes	Yes	No	No	No	Yes	No	No	No	No	No	Yes	No	No		No	No	No	No	No	No	No	Yes	Yes	Yes	Yes	No	No	No	No	No	No	Yes	No		Yes	No	No	No	Yes		11
	Birth weight S	No	No	No	No	No	No	No	No	No	No	No	No	No	No		No	No	No	No	No	No	No	Yes	No	Yes	No	No	No	No	Yes	No	No	No	No		Yes	No	No	No	No		4
	Rapid infant weight gain S	No	No	No	No	No	No	No	No	No	No	No	No	No	No		No	No	No	No	No	No	No	No	No	No	No	No	No	No	No	No	No	No	No		Yes	No	No	No	No		1
	Family medical history	No	No	No	No	No	No	No	No	No	No	No	No	No	No		No	No	No	No	No	No	No	No	No	No	No	No	No	No	No	No	No	No	No		Yes	No	No	No	No		1
	Chronic diseases	No	No	No	No	Yes	Yes	No	No	No	No	No	No	No	No		No	No	No	No	No	No	No	No	No	No	No	No	No	No	No	No	No	No	No		Yes	No	No	No	Yes		4
	Age	Yes	Yes	Yes	No	No	Yes	No	Yes	No	Yes	Yes	Yes	No	Yes		Yes	No	Yes	Yes	No	No	Yes	Yes	Yes	Yes	Yes	No	Yes	Yes	Yes	Yes	Yes	Yes	No		Yes	Yes	No	No	No		25
	Body Mass Index (BMI) S	No	No	No	No	Yes	Yes	No	No	No	No	No	No	No	No		No	No	No	No	No	No	No	Yes	No	Yes	No	No	Yes	No	No	Yes	No	No	No		Yes	Yes	No	No	No		8
	Heart health , blood pressure M	No	No	No	No	Yes	Yes	No	No	No	No	No	No	No	No		No	No	No	No	No	No	No	Yes	No	No	No	No	No	No	No	No	No	No	No		Yes	Yes	No	No	Yes		6
	Maternal weight status (BMI) S	No	No	No	No	No	No	No	No	No	No	No	No	No	No		No	No	No	No	No	No	No	No	No	No	No	No	No	No	Yes	No	No	No	No		Yes	No	No	No	No		2
	Mental health	No	No	No	No	Yes	Yes	No	No	No	No	No	No	No	No		Yes	No	No	No	No	No	No	Yes	No	Yes	No	No	Yes	No	No	No	No	No	No		Yes	No	No	No	Yes		8
	Medication	No	No	No	No	No	No	No	No	No	No	No	No	No	No		No	No	No	No	No	No	No	Yes	No	No	No	No	No	No	No	No	No	No	No		Yes	No	No	No	Yes		3
Behavioural	Dietary patterns	No	No	No	No	Yes	Yes	No	No	No	No	No	No	No	No		No	No	Yes	No	No	No	No	Yes	No	Yes	No	No	Yes	Yes	No	Yes	No	No	No		No	No	No	No	No	11 designed & 3 organic	8
	Breastfeeding	No	No	No	No	No	No	No	No	No	No	No	No	No	No		No	No	Yes	No	No	No	No	Yes	No	No	No	No	No	Yes	Yes	No	No	No	No		Yes	No	No	No	No		5
	Sleep	No	No	No	No	No	No	No	No	No	No	No	No	No	No		No	No	No	No	No	No	No	Yes	No	Yes	No	No	No	No	No	No	No	No	No		Yes	Yes	No	No	No		4
	Parenting practices	No	No	No	No	No	No	No	No	No	No	No	No	No	No		No	No	No	No	No	No	No	Yes	No	No	No	No	No	No	No	No	No	No	No		No	No	No	No	No		1
	Physical activity	No	No	No	No	Yes	Yes	No	Yes	No	No	No	No	No	No		No	No	No	No	No	No	No	Yes	No	Yes	No	No	Yes	No	No	Yes	No	No	No		Yes	Yes	No	No	No		9
	Smoking	No	No	No	No	Yes	Yes	No	No	No	No	No	No	No	No		No	No	No	No	No	No	No	Yes	No	Yes	No	No	Yes	Yes	Yes	No	No	No	No		Yes	No	No	No	Yes		9
	Alcohol consumption	No	No	No	No	Yes	Yes	No	No	No	No	No	No	No	No		Yes	No	No	No	No	No	No	Yes	No	Yes	No	No	Yes	No	Yes	No	No	No	No		Yes	No	No	No	No		8
	Responsive feeding	No	No	No	No	No	No	No	No	No	No	No	No	No	No		No	No	No	No	No	No	No	No	No	No	No	No	No	No	No	No	No	No	No		No	No	No	No	No		0
Environmental	Geographical location (rurality)	Yes	Yes	Yes	No	No	No	No	No	No	No	No	No	No	Yes		No	No	No	No	Yes	No	No	Yes	Yes	Yes	Yes	No	Yes	Yes	Yes	Yes	Yes	Yes	Yes		Yes	No	Yes	No	No	18 designed & 3 organic	18
	Food availability	No	No	No	No	No	No	No	No	No	No	No	No	No	No		No	No	No	No	No	No	No	Yes	No	No	No	No	No	No	No	No	No	No	No		No	No	Yes	No	No		2
	Access to technology/Internet access/connection	Yes	No	No	No	No	No	No	Yes	No	No	No	No	No	No		No	No	No	No	No	No	No	No	No	No	No	No	No	No	No	No	No	No	No		No	No	No	No	No		2
	Green and open spaces	No	No	No	No	No	No	No	No	No	No	No	No	No	No		No	No	No	No	No	No	No	Yes	No	No	No	No	No	No	No	No	No	No	No		No	No	Yes	No	No		2
	Residential density	No	No	No	No	No	No	No	No	No	No	No	No	No	No		No	No	No	No	No	No	No	No	No	No	No	No	No	No	No	No	No	No	No		No	No	No	No	No		0
	Transport system	Yes	No	No	No	No	No	No	No	No	No	No	No	No	No		No	No	No	No	No	No	No	Yes	No	No	No	No	No	No	No	No	Yes	No	No		No	No	Yes	No	No		4
	Time commuting	No	No	No	No	No	No	No	No	No	No	No	No	No	No		No	No	No	No	No	No	No	No	No	No	No	No	No	No	No	No	Yes	No	No		No	No	No	No	No		1
	Access to health services	No	No	No	No	No	No	No	No	No	No	No	No	No	No		No	No	No	No	No	No	No	Yes	No	No	No	No	No	No	No	No	No	No	No		No	No	No	No	No		1
	Density and type of food outlet	No	No	No	No	No	No	No	No	No	No	No	No	No	No		No	No	No	No	No	No	No	No	No	No	No	No	No	No	No	No	No	No	No		No	No	Yes	No	No		1
	Geographical location/crime	No	No	No	No	No	No	No	No	No	No	Yes	No	No	No		No	No	No	No	No	No	No	No	No	No	No	No	No	No	No	No	No	No	No		No	No	No	Yes	No		2
Commercial	Marketing	No	No	No	No	No	No	No	No	No	No	No	No	No	No		No	No	No	No	No	No	No	No	No	No	No	No	No	No	No	No	No	No	No		No	No	No	No	No	6 designed & 1 organic	0
	Food processing	No	No	No	No	No	No	No	No	No	No	No	No	No	No		No	No	No	No	No	No	No	No	No	No	No	No	No	No	No	No	No	No	No		No	No	No	No	No		0
	Affordability	No	No	No	No	No	No	Yes	No	No	No	No	No	Yes	No		Yes	No	No	No	No	No	No	Yes	No	No	No	Yes	No	No	No	No	No	No	Yes		Yes	No	No	No	No		7
	Food advertising	No	No	No	No	No	No	No	No	No	No	No	No	No	No		No	No	No	No	No	No	No	No	No	No	No	No	No	No	No	No	No	No	No		No	No	No	No	No		0
	Nutrition labelling	No	No	No	No	No	No	No	No	No	No	No	No	No	No		No	No	No	No	No	No	No	No	No	No	No	No	No	No	No	No	No	No	No		No	No	No	No	No		0
	Price Index	No	No	No	No	No	No	No	No	No	No	No	No	Yes	No		No	No	No	No	No	No	No	No	No	No	No	No	No	No	No	No	No	No	Yes		No	No	No	No	No		2
	SDAC, 2018 Survey of Disability, Ageing and Carers; SEW, Survey of Education and Work; LFS, Labour Force Survey; NHS, National Health Survey; NATSIHS, 2018-19 National Aboriginal and Torres Strait Islander Health Survey; NATSISS, 2014-15 National Aboriginal and Torres Strait Islander Social Survey; Cultural, 2012 Survey of Children's Participation in Cultural and Leisure Activities; MPHS, Multipu…

## Sheet: Validation
Availablity of data
Y
N
Latest collection age bracket
<1yr
1-5yrs
5-10yrs
>10yrs
Frequency description
Regular intervals
Irregular intervals
one-off
How often if regular
<annual
annual
>annual
